# Supplementary material for: Molecular characteristics and risk factor analysis of Staphylococcus aureus colonization put insight into CC1 colonization in three nursing homes in Shanghai
Source: PLoS One. 2021 Oct 7;16(10):e0253858. doi: 10.1371/journal.pone.0253858 (PMC8496869; doi:10.1371/journal.pone.0253858)
Supplement: S1 Table — (XLSX) [file pone.0253858.s001.xlsx]

## Sheet: Sheet1
resident NO.	NH	age	sex	S. aureus	MRSA	source of sampling	cardio-cerebrovascular disease	digestive system disease	respiratory disease	respiratory infection	renal insufficiency	urinary tract infection	cancer	alzheimer’s disease	diabetes	impaired mobility	senile pruritus	antibiotic treatment	prior hospitalization	operation history	invasive device	average monthly expenditure per resident	staff per 10 beds	sanitary level
1	1	92	male	0	0		1	0	1	0	0	0	0	1	0	0	0	0	1	0	0	4550	2.05	3
2	1	89	male	0	0		1	1	1	0	0	0	0	1	0	0	0	0	1	1	0	4550	2.05	3
3	1	85	male	0	0		1	0	0	0	0	0	0	1	0	1	0	0	1	0	0	4550	2.05	3
4	1	66	male	0	0		1	1	0	0	0	0	0	0	1	1	0	1	1	0	0	4550	2.05	3
5	1	79	female	0	0		0	1	0	0	0	0	0	1	0	0	0	0	0	1	1	4550	2.05	3
6	1	71	female	0	0		1	0	0	0	0	0	0	1	1	0	0	1	1	0	0	4550	2.05	3
7	1	88	female	0	0		1	0	0	0	0	0	0	0	0	1	0	0	0	0	0	4550	2.05	3
8	1	96	female	0	0		1	0	0	0	0	0	0	0	0	1	0	0	0	0	1	4550	2.05	3
9	1	93	female	1	0	nasal swab	1	0	1	0	0	0	0	0	0	1	0	1	1	1	1	4550	2.05	3
10	1	90	female	0	0		1	1	1	0	0	0	0	1	0	0	0	1	1	0	0	4550	2.05	3
11	1	86	female	0	0		1	1	0	0	0	0	0	1	1	1	0	0	1	1	1	4550	2.05	3
12	1	88	female	1	0	nasal swab, axillary swab	1	1	0	1	1	0	0	0	0	0	0	0	1	0	0	4550	2.05	3
13	1	87	female	0	0		1	0	1	0	1	0	0	0	1	0	0	1	0	0	1	4550	2.05	3
14	1	88	female	1	1	nasal swab	1	0	0	0	1	0	0	0	1	0	0	1	0	0	0	4550	2.05	3
15	1	89	female	0	0		1	0	1	0	0	0	0	0	1	0	0	0	0	1	1	4550	2.05	3
16	1	93	female	1	0	nasal swab	1	0	0	0	0	0	0	0	0	1	0	0	1	1	1	4550	2.05	3
17	1	94	female	0	0		1	0	0	0	0	0	0	1	0	1	1	0	0	0	0	4550	2.05	3
18	1	75	female	0	0		1	0	0	0	0	0	0	0	1	1	1	0	1	1	0	4550	2.05	3
19	1	88	female	0	0		1	0	1	0	0	0	0	1	1	1	0	0	1	1	0	4550	2.05	3
20	1	66	male	1	0	nasal swab, axillary swab	0	1	1	0	0	0	0	1	0	0	1	0	0	0	1	4550	2.05	3
21	1	71	male	0	0		1	0	1	0	0	0	0	0	1	0	1	0	1	1	0	4550	2.05	3
22	1	70	male	0	0		1	0	0	0	0	0	0	1	0	1	0	0	0	0	0	4550	2.05	3
23	1	62	male	0	0		1	0	0	0	0	0	0	0	0	0	0	0	0	0	0	4550	2.05	3
24	1	73	male	0	0		0	0	0	0	0	0	0	1	0	1	0	0	0	0	1	4550	2.05	3
25	1	95	female	0	0		1	0	1	0	0	0	0	0	0	0	0	0	1	0	0	4550	2.05	3
26	1	95	female	0	0		1	0	1	1	0	0	0	0	0	0	0	0	1	0	0	4550	2.05	3
27	1	92	female	0	0		1	0	0	0	0	0	0	0	0	1	0	0	1	0	0	4550	2.05	3
28	1	80	female	0	0		0	0	0	0	0	0	0	1	0	1	0	0	1	0	0	4550	2.05	3
29	1	54	female	0	0		0	0	0	0	0	0	0	0	0	0	1	1	0	0	0	4550	2.05	3
30	1	98	female	0	0		1	1	0	0	0	0	0	0	0	0	0	0	0	0	0	4550	2.05	3
31	1	95	female	0	0		1	0	0	0	1	0	0	0	0	1	0	0	1	0	0	4550	2.05	3
32	1	85	female	0	0		1	0	0	0	0	0	0	1	1	0	0	0	1	0	0	4550	2.05	3
33	1	86	female	0	0		1	0	0	0	0	0	0	0	1	1	0	0	1	0	0	4550	2.05	3
34	1	92	female	1	0	nasal swab	1	0	1	0	0	0	0	0	0	0	0	0	1	0	0	4550	2.05	3
35	1	92	female	0	0		1	0	0	0	0	0	0	1	1	1	0	0	1	0	0	4550	2.05	3
36	1	90	female	1	0	nasal swab, axillary swab	1	0	0	0	0	0	0	1	1	1	0	0	1	0	1	4550	2.05	3
37	1	78	female	1	0	nasal swab	1	1	0	0	0	0	0	0	0	1	0	0	1	1	1	4550	2.05	3
38	1	96	female	1	0	nasal swab	1	0	0	0	0	0	0	0	0	1	0	0	1	1	0	4550	2.05	3
39	1	88	female	0	0		1	1	0	0	0	0	1	0	0	0	0	0	1	1	0	4550	2.05	3
40	1	85	female	0	0		1	0	0	0	0	0	0	1	1	0	0	0	1	0	0	4550	2.05	3
41	1	71	male	0	0		1	0	0	0	0	0	0	0	1	1	0	0	1	0	1	4550	2.05	3
42	1	88	male	0	0		1	0	0	0	0	1	0	0	1	0	0	0	1	0	0	4550	2.05	3
43	1	96	male	0	0		1	0	0	0	0	0	0	0	0	0	0	0	0	0	0	4550	2.05	3
44	1	89	male	0	0		1	0	0	0	0	0	0	0	0	0	0	1	0	0	0	4550	2.05	3
45	1	81	male	1	1	nasal swab	1	0	0	1	0	1	0	0	1	1	0	1	1	1	1	4550	2.05	3
46	1	87	male	0	0		1	1	0	1	0	0	0	1	1	0	0	1	1	0	0	4550	2.05	3
47	1	94	male	0	0		1	0	1	1	1	0	0	1	0	0	0	0	1	0	0	4550	2.05	3
48	1	93	male	0	0		1	1	1	0	0	0	1	0	1	0	0	0	0	0	1	4550	2.05	3
49	1	62	female	0	0		0	0	0	0	0	0	0	0	0	1	0	1	0	0	0	4550	2.05	3
50	1	94	female	0	0		1	1	0	1	0	0	0	0	0	1	0	1	1	0	0	4550	2.05	3
51	1	82	female	1	0	nasal swab	1	0	0	0	0	0	0	0	0	0	0	1	1	0	0	4550	2.05	3
52	1	97	female	0	0		1	0	1	0	0	0	0	1	1	1	0	1	1	0	0	4550	2.05	3
53	1	95	female	0	0		1	0	0	0	0	0	0	0	0	1	0	1	0	0	0	4550	2.05	3
54	1	99	female	0	0		1	0	1	0	0	0	0	0	0	1	1	0	1	1	0	4550	2.05	3
55	1	92	male	0	0		1	0	1	0	0	0	0	1	0	1	0	0	1	1	0	4550	2.05	3
56	1	86	female	1	1	nasal swab	1	0	0	0	0	0	0	0	1	1	1	0	1	0	1	4550	2.05	3
57	1	95	male	0	0		1	0	0	0	0	0	0	1	1	1	0	0	1	0	0	4550	2.05	3
58	1	78	male	0	0		1	0	0	0	0	0	0	0	0	1	0	0	0	0	1	4550	2.05	3
59	1	87	male	1	0	nasal swab	1	0	1	0	0	0	0	0	0	0	0	0	1	1	0	4550	2.05	3
60	1	86	male	0	0		1	0	0	0	0	0	0	1	0	1	0	0	1	1	1	4550	2.05	3
61	1	89	female	0	0		0	0	0	0	0	0	1	0	0	1	0	0	1	0	1	4550	2.05	3
62	1	92	female	0	0		1	1	1	0	0	0	0	0	0	0	0	0	1	0	0	4550	2.05	3
63	1	94	female	0	0		1	0	0	0	0	0	1	1	0	1	0	0	1	0	1	4550	2.05	3
64	1	97	female	0	0		1	0	0	0	0	0	0	0	0	1	0	1	1	0	1	4550	2.05	3
65	1	97	female	0	0		1	0	0	0	0	0	0	0	1	1	0	0	1	0	0	4550	2.05	3
66	1	93	male	0	0		1	0	0	0	0	0	0	0	0	0	0	0	1	0	0	4550	2.05	3
67	1	96	male	0	0		1	0	0	0	0	0	0	0	0	0	0	1	1	1	1	4550	2.05	3
68	1	89	male	0	0		1	0	1	0	0	0	0	1	0	1	0	1	0	0	1	4550	2.05	3
69	1	99	female	0	0		1	0	1	0	0	0	0	0	1	1	0	0	1	0	0	4550	2.05	3
70	1	80	female	0	0		1	0	0	0	0	0	0	0	0	1	0	0	1	0	0	4550	2.05	3
71	1	84	female	1	0	nasal swab	1	0	1	0	0	0	0	1	0	0	0	0	0	0	0	4550	2.05	3
72	1	96	female	0	0		1	1	0	0	0	0	1	0	0	1	0	0	1	0	0	4550	2.05	3
73	1	95	female	0	0		1	0	1	0	1	0	1	0	1	1	0	0	1	0	0	4550	2.05	3
74	1	79	female	0	0		1	0	1	0	0	0	0	0	0	1	0	0	1	1	1	4550	2.05	3
75	1	90	female	1	0	nasal swab	1	0	0	0	0	0	0	0	1	1	0	0	1	0	0	4550	2.05	3
76	1	93	female	0	0		1	0	1	1	0	0	0	0	0	1	0	0	1	0	0	4550	2.05	3
77	1	88	female	0	0		0	0	1	0	0	0	0	0	0	1	0	0	1	0	0	4550	2.05	3
78	1	92	female	0	0		1	0	0	0	0	0	0	0	0	1	0	0	1	0	0	4550	2.05	3
79	1	93	female	0	0		1	0	0	0	0	0	0	0	1	0	1	0	0	0	0	4550	2.05	3
80	1	72	female	0	0		1	0	0	0	0	0	0	0	1	0	0	0	0	0	0	4550	2.05	3
81	1	93	female	0	0		1	0	0	0	0	0	0	0	1	1	0	0	1	0	0	4550	2.05	3
82	1	74	male	0	0		1	0	0	0	0	0	0	0	1	0	1	1	0	0	0	4550	2.05	3
83	1	78	male	0	0		1	0	0	0	1	0	0	1	0	0	0	0	1	0	0	4550	2.05	3
84	1	85	male	0	0		0	0	0	0	0	0	0	0	0	0	0	0	1	1	0	4550	2.05	3
85	1	93	male	0	0		1	0	0	0	0	0	0	0	0	0	0	0	0	0	0	4550	2.05	3
86	1	91	male	0	0		1	0	0	0	0	0	0	0	1	0	0	0	0	0	0	4550	2.05	3
87	1	89	male	0	0		1	1	0	0	0	0	0	0	0	0	0	0	1	0	0	4550	2.05	3
88	1	92	female	0	0		1	0	0	0	0	0	0	0	1	0	0	0	1	0	1	4550	2.05	3
89	1	73	female	0	0		1	0	0	0	0	0	0	0	0	0	0	0	1	0	0	4550	2.05	3
90	1	88	female	0	0		1	1	1	0	0	0	0	0	0	0	0	1	1	0	1	4550	2.05	3
91	1	88	male	0	0		1	1	0	0	0	0	0	0	0	1	0	0	1	0	1	4550	2.05	3
92	1	95	female	0	0		1	0	0	0	1	0	0	0	0	0	0	0	0	0	0	4550	2.05	3
93	1	98	female	0	0		1	0	1	0	0	0	0	0	1	0	0	0	0	0	1	4550	2.05	3
94	1	89	female	0	0		1	0	0	0	0	0	0	0	0	1	0	0	0	0	0	4550	2.05	3
95	1	87	female	0	0		1	0	0	0	0	0	0	0	0	0	0	0	1	0	0	4550	2.05	3
96	1	86	female	0	0		1	0	0	0	0	0	0	0	1	0	0	0	0	0	0	4550	2.05	3
97	1	91	female	0	0		1	0	0	0	0	0	0	0	0	0	0	0	0	0	0	4550	2.05	3
98	1	93	female	1	1	nasal swab	1	0	0	0	0	0	0	0	1	1	0	0	1	0	1	4550	2.05	3
99	1	93	female	1	1	nasal swab	1	0	0	0	0	0	0	0	0	1	0	0	1	0	1	4550	2.05	3
100	1	97	female	0	0		0	1	1	0	0	0	0	0	0	0	0	0	1	0	0	4550	2.05	3
101	1	86	female	0	0		1	0	0	0	0	0	0	0	0	0	0	0	0	0	0	4550	2.05	3
102	1	90	female	0	0		1	0	1	0	0	0	0	0	0	1	0	1	1	0	0	4550	2.05	3
103	1	81	female	0	0		1	1	1	0	0	0	0	0	0	1	0	1	0	0	0	4550	2.05	3
104	1	80	male	0	0		1	0	0	0	0	0	0	0	1	0	0	0	1	0	0	4550	2.05	3
105	1	87	male	0	0		1	1	1	0	0	0	0	0	1	0	0	0	1	0	0	4550	2.05	3
106	1	89	male	0	0		1	0	0	1	0	0	0	0	0	0	0	0	0	0	0	4550	2.05	3
107	1	95	female	1	0	nasal swab	1	0	0	0	0	0	0	0	0	0	1	0	0	0	0	4550	2.05	3
108	1	86	female	1	1	nasal swab	1	0	0	0	0	0	0	0	1	0	1	0	1	1	0	4550	2.05	3
109	1	87	female	0	0		1	0	0	0	0	0	0	1	0	0	0	0	0	0	0	4550	2.05	3
110	1	83	female	0	0		1	0	1	0	0	0	0	0	0	0	1	0	0	0	0	4550	2.05	3
111	1	86	male	0	0		0	1	0	0	0	0	1	0	0	0	1	1	0	1	1	4550	2.05	3
112	1	90	female	0	0		1	0	0	0	0	0	0	0	0	0	0	0	1	1	0	4550	2.05	3
113	1	89	female	1	0	nasal swab	1	0	0	0	0	0	0	0	0	0	0	0	1	0	0	4550	2.05	3
114	1	78	male	0	0		1	1	1	0	1	0	1	0	1	0	0	0	1	0	1	4550	2.05	3
115	1	75	female	0	0		1	0	1	0	0	0	1	0	0	0	0	0	1	0	0	4550	2.05	3
116	1	91	female	0	0		1	0	0	0	0	0	0	0	0	0	0	0	1	0	0	4550	2.05	3
117	1	94	female	0	0		1	0	1	1	0	0	0	0	0	0	0	0	1	0	1	4550	2.05	3
118	1	89	female	1	0	nasal swab	1	1	0	0	0	0	0	0	0	0	0	1	0	0	0	4550	2.05	3
119	1	90	female	0	0		1	1	0	0	0	0	0	0	0	0	0	0	1	0	0	4550	2.05	3
120	1	80	female	0	0		1	1	0	0	0	0	0	0	0	0	0	0	1	1	0	4550	2.05	3
121	1	92	female	0	0		1	0	1	0	0	0	0	0	0	0	0	1	0	0	1	4550	2.05	3
122	1	89	female	0	0		1	1	0	0	0	0	0	0	0	0	0	0	1	0	0	4550	2.05	3
123	1	83	female	0	0		1	0	0	0	0	0	0	0	1	0	0	0	0	0	0	4550	2.05	3
124	2	85	female	0	0		0	0	0	0	0	0	0	1	0	0	0	0	0	0	0	4700	1.26	1
125	2	73	female	0	0		1	0	1	0	0	0	0	0	0	0	0	0	0	0	0	4700	1.26	1
126	2	87	female	0	0		1	0	1	0	0	0	0	0	1	0	0	0	0	0	0	4700	1.26	1
127	2	89	female	0	0		1	0	0	0	0	0	0	0	1	1	0	0	0	0	0	4700	1.26	1
128	2	68	female	0	0		1	0	0	0	0	0	0	0	1	0	0	1	0	0	0	4700	1.26	1
129	2	90	female	0	0		1	0	0	0	0	0	0	0	0	0	0	0	0	0	0	4700	1.26	1
130	2	86	female	1	0	axillary swab	1	0	0	0	0	0	0	0	1	0	0	1	0	0	0	4700	1.26	1
131	2	97	female	0	0		1	0	1	0	0	1	0	0	1	0	0	1	1	0	1	4700	1.26	1
132	2	82	female	0	0		1	0	0	0	0	0	0	0	1	1	0	0	1	0	0	4700	1.26	1
133	2	78	male	0	0		0	0	0	0	0	0	0	0	0	0	0	0	0	0	0	4700	1.26	1
134	2	73	male	1	1	nasal swab	1	0	0	0	1	0	0	0	0	0	0	0	0	0	0	4700	1.26	1
135	2	81	male	0	0		1	0	1	0	0	0	0	0	1	0	0	0	0	0	0	4700	1.26	1
136	2	89	male	0	0		1	0	0	0	1	0	0	0	0	0	0	0	0	0	0	4700	1.26	1
137	2	72	male	0	0		1	0	0	0	0	0	0	0	0	0	0	0	0	0	1	4700	1.26	1
138	2	79	male	0	0		1	0	0	0	0	0	0	0	0	1	0	0	1	0	0	4700	1.26	1
139	2	91	male	0	0		1	0	0	0	0	0	0	1	0	1	0	0	1	0	1	4700	1.26	1
140	2	97	male	0	0		1	1	0	0	0	0	0	1	0	0	0	0	0	0	0	4700	1.26	1
141	2	79	male	1	0	nasal swab	1	0	0	0	0	0	0	1	0	0	0	0	0	0	0	4700	1.26	1
142	2	67	male	0	0		1	0	0	0	1	0	0	0	1	0	0	0	0	0	0	4700	1.26	1
143	2	83	male	0	0		1	0	0	0	0	0	0	0	1	1	0	0	1	0	0	4700	1.26	1
144	2	84	male	1	0	nasal swab	1	0	1	0	0	0	0	0	0	0	0	0	0	0	0	4700	1.26	1
145	2	69	male	0	0		1	0	1	0	0	0	0	1	0	1	0	0	1	0	1	4700	1.26	1
146	2	72	male	0	0		1	0	0	0	0	0	0	0	0	0	0	0	0	0	0	4700	1.26	1
147	2	74	male	1	1	axillary swab	1	0	0	0	0	0	0	0	1	1	1	0	1	0	1	4700	1.26	1
148	2	67	male	0	0		1	0	0	0	0	0	0	0	0	0	0	0	0	0	0	4700	1.26	1
149	2	92	male	0	0		1	0	0	0	0	0	0	0	0	0	0	0	1	0	0	4700	1.26	1
150	2	64	male	0	0		1	0	0	0	0	0	0	0	0	0	0	0	0	0	0	4700	1.26	1
151	2	93	female	0	0		1	0	1	0	0	0	0	0	0	0	0	0	0	0	0	4700	1.26	1
152	2	90	female	0	0		1	0	0	0	0	0	0	0	0	0	0	0	0	0	0	4700	1.26	1
153	2	82	male	0	0		1	0	0	0	0	0	0	0	1	0	0	1	1	1	1	4700	1.26	1
154	2	77	female	0	0		1	0	0	0	0	0	0	0	1	0	1	1	1	1	1	4700	1.26	1
155	2	90	male	0	0		1	0	0	0	0	0	0	0	0	0	1	0	0	0	0	4700	1.26	1
156	2	75	female	0	0		1	0	0	0	0	0	0	0	0	0	0	1	0	0	0	4700	1.26	1
157	2	80	male	0	0		1	0	0	0	0	0	0	0	0	0	0	0	0	0	0	4700	1.26	1
158	2	87	female	0	0		1	0	0	0	0	0	0	0	0	0	1	0	1	1	0	4700	1.26	1
159	2	86	female	0	0		1	0	1	0	0	0	0	0	1	0	0	0	0	0	0	4700	1.26	1
160	2	82	female	0	0		1	0	1	0	0	1	0	0	1	0	0	0	1	1	0	4700	1.26	1
161	2	88	female	0	0		1	0	1	0	0	0	0	1	0	0	0	0	0	0	0	4700	1.26	1
162	2	84	female	1	1	nasal swab	1	0	0	0	0	0	0	0	0	0	1	1	1	1	0	4700	1.26	1
163	2	93	female	1	0	nasal swab	1	0	0	0	0	0	0	0	0	0	0	0	0	0	0	4700	1.26	1
164	2	84	female	1	0	axillary swab	1	0	0	0	0	0	0	1	1	0	0	0	0	0	0	4700	1.26	1
165	2	85	female	0	0		1	0	0	0	0	0	0	0	1	0	0	0	0	0	0	4700	1.26	1
166	2	72	female	1	0	nasal swab	1	0	0	0	0	0	0	0	0	0	0	0	0	0	0	4700	1.26	1
167	2	73	female	0	0		0	0	0	0	0	0	0	0	1	0	0	0	0	0	0	4700	1.26	1
168	2	84	female	0	0		1	0	0	0	0	0	0	0	0	0	0	0	0	0	0	4700	1.26	1
169	2	86	male	0	0		1	0	0	0	0	0	0	0	0	1	0	1	0	0	0	4700	1.26	1
170	2	87	female	0	0		1	0	0	0	0	0	0	0	1	0	0	1	0	0	0	4700	1.26	1
171	2	78	female	0	0		1	0	0	0	0	0	0	0	1	0	0	0	0	0	0	4700	1.26	1
172	2	93	male	0	0		1	0	0	0	0	0	0	0	0	0	0	1	0	0	0	4700	1.26	1
173	2	90	female	0	0		1	0	0	0	0	0	0	0	0	0	0	1	0	0	0	4700	1.26	1
174	2	84	female	0	0		1	0	0	0	0	0	0	0	0	0	0	0	0	0	0	4700	1.26	1
175	2	92	female	0	0		1	0	0	0	0	0	0	0	0	0	0	1	0	0	0	4700	1.26	1
176	2	91	male	0	0		0	0	0	0	1	0	0	0	1	1	0	0	1	0	1	4700	1.26	1
177	2	79	male	0	0		1	0	0	0	0	0	0	0	0	0	0	0	0	0	0	4700	1.26	1
178	2	81	male	0	0		1	0	0	0	0	0	0	0	1	0	0	0	0	0	0	4700	1.26	1
179	2	69	male	0	0		1	0	0	0	0	0	1	1	1	0	0	0	0	0	0	4700	1.26	1
180	2	87	female	0	0		1	0	0	0	0	0	0	0	0	0	0	0	1	1	0	4700	1.26	1
181	2	83	male	0	0		1	0	0	0	0	0	0	1	0	0	0	0	0	0	0	4700	1.26	1
182	2	92	female	0	0		1	0	1	0	1	0	0	0	0	1	0	0	1	0	1	4700	1.26	1
183	2	86	female	0	0		1	0	0	0	0	0	0	0	0	0	0	0	0	0	0	4700	1.26	1
184	2	73	female	1	0	nasal swab	1	0	0	0	0	0	0	0	1	0	0	0	0	0	0	4700	1.26	1
185	2	84	female	0	0		1	0	0	0	0	0	0	1	0	0	0	0	0	0	0	4700	1.26	1
186	2	85	female	1	0	nasal swab	1	0	0	0	0	0	0	0	0	0	0	0	0	0	0	4700	1.26	1
187	2	97	female	0	0		1	0	0	0	0	0	0	1	0	1	0	0	0	0	0	4700	1.26	1
188	2	66	female	0	0		1	0	0	0	0	0	0	0	0	0	0	0	0	0	0	4700	1.26	1
189	2	89	female	0	0		0	0	0	0	0	0	0	1	0	0	0	1	0	0	0	4700	1.26	1
190	2	84	female	0	0		1	0	0	0	0	0	0	0	1	0	0	1	1	0	0	4700	1.26	1
191	2	88	female	0	0		1	0	0	0	0	0	0	0	1	0	0	0	0	0	0	4700	1.26	1
192	2	89	female	0	0		1	0	0	0	0	0	0	0	0	0	0	1	0	0	0	4700	1.26	1
193	2	86	female	0	0		0	0	0	0	0	0	0	1	1	0	0	1	0	0	0	4700	1.26	1
194	2	87	female	0	0		0	0	0	0	0	0	0	1	0	0	0	0	1	0	0	4700	1.26	1
195	2	90	female	0	0		1	0	0	0	0	0	0	0	0	0	0	1	1	0	0	4700	1.26	1
196	2	85	female	0	0		1	0	0	0	0	0	0	0	0	0	0	1	0	0	0	4700	1.26	1
197	2	85	female	0	0		1	0	0	0	0	0	0	0	1	0	0	1	0	0	0	4700	1.26	1
198	2	91	female	0	0		1	0	0	0	0	0	1	1	0	1	0	0	1	0	1	4700	1.26	1
199	2	68	female	1	0	nasal swab	1	0	0	0	0	0	0	0	0	0	0	0	0	0	0	4700	1.26	1
200	2	92	female	1	0	nasal swab	1	0	0	0	0	0	0	0	0	0	0	0	0	0	0	4700	1.26	1
201	2	69	female	0	0		1	0	0	0	0	0	0	1	0	0	1	0	0	0	0	4700	1.26	1
202	2	102	female	0	0		1	0	0	0	0	0	0	1	0	0	0	0	0	0	0	4700	1.26	1
203	2	84	female	0	0		1	0	0	0	0	0	0	0	0	0	0	1	0	0	0	4700	1.26	1
204	2	92	female	0	0		1	0	0	0	0	0	0	0	0	0	1	0	0	0	0	4700	1.26	1
205	2	86	female	1	0	nasal swab, axillary swab	1	0	0	0	0	0	0	0	0	1	0	1	1	0	0	4700	1.26	1
206	2	88	female	0	0		1	1	0	0	0	0	0	0	0	0	0	0	0	0	0	4700	1.26	1
207	2	92	female	0	0		0	0	0	0	0	0	0	1	0	0	0	1	0	0	0	4700	1.26	1
208	2	88	female	0	0		1	0	0	0	0	0	0	0	0	0	0	1	0	0	0	4700	1.26	1
209	2	62	female	0	0		1	0	0	0	0	0	0	1	0	0	0	0	1	1	0	4700	1.26	1
210	2	90	female	0	0		1	0	0	0	0	0	0	0	0	0	0	0	1	0	0	4700	1.26	1
211	2	88	female	0	0		1	0	0	0	0	0	0	0	0	0	1	1	0	0	0	4700	1.26	1
212	2	86	female	0	0		1	0	0	0	0	0	0	0	0	0	0	1	1	0	0	4700	1.26	1
213	2	73	female	0	0		1	0	0	0	0	0	0	1	0	0	0	1	1	1	1	4700	1.26	1
214	2	87	female	1	0	nasal swab, axillary swab	1	0	0	0	0	0	0	0	1	0	0	1	0	0	0	4700	1.26	1
215	2	85	female	0	0		0	0	0	0	0	0	0	0	1	0	0	1	0	0	0	4700	1.26	1
216	2	95	female	1	0	axillary swab	1	0	0	0	0	0	0	1	0	0	0	1	0	0	0	4700	1.26	1
217	2	86	female	0	0		0	0	0	0	0	0	0	0	0	0	1	0	0	0	0	4700	1.26	1
218	2	92	female	0	0		1	0	0	0	0	0	0	1	0	0	0	0	0	0	0	4700	1.26	1
219	2	86	female	1	0	nasal swab	1	1	0	0	0	0	0	0	1	0	1	0	1	0	0	4700	1.26	1
220	2	94	female	0	0		1	0	1	0	0	0	0	0	0	0	1	0	0	0	0	4700	1.26	1
221	2	75	female	0	0		1	0	0	0	0	0	0	0	1	0	0	0	0	0	0	4700	1.26	1
222	2	78	female	0	0		1	0	0	0	0	0	0	0	1	0	1	0	0	0	0	4700	1.26	1
223	2	89	female	0	0		0	0	0	0	0	0	0	1	0	0	0	1	1	0	0	4700	1.26	1
224	2	81	female	0	0		1	0	0	0	0	0	0	1	0	0	0	1	0	0	0	4700	1.26	1
225	2	91	female	1	0	nasal swab	1	0	0	0	0	0	0	0	0	0	0	0	1	0	0	4700	1.26	1
226	2	75	female	0	0		1	0	0	0	0	0	0	1	0	0	0	0	0	0	0	4700	1.26	1
227	2	77	female	0	0		1	0	0	0	0	0	0	0	1	1	0	0	0	0	0	4700	1.26	1
228	2	62	female	0	0		1	0	0	0	0	0	0	1	1	0	0	0	0	0	0	4700	1.26	1
229	2	68	female	1	0	nasal swab	1	0	0	0	0	0	0	0	1	1	1	0	1	1	1	4700	1.26	1
230	2	88	female	1	0	nasal swab	1	0	0	0	0	0	0	1	1	0	0	1	0	0	0	4700	1.26	1
231	2	84	male	0	0		0	0	0	0	0	0	0	0	0	0	0	0	0	0	0	4700	1.26	1
232	2	81	male	0	0		1	0	0	0	0	0	1	0	0	0	0	0	1	1	0	4700	1.26	1
233	2	80	male	1	1	axillary swab	1	1	1	0	1	0	0	0	1	0	1	1	0	0	0	4700	1.26	1
234	2	86	male	0	0		1	1	0	0	0	0	0	0	0	1	0	0	1	1	1	4700	1.26	1
235	2	78	female	1	0	nasal swab	1	0	0	0	0	0	0	1	1	0	0	0	0	0	0	4700	1.26	1
236	2	87	female	0	0		1	0	0	0	0	1	0	1	0	1	0	0	1	0	0	4700	1.26	1
237	2	80	female	0	0		0	0	0	0	0	0	0	1	0	0	0	0	0	0	0	4700	1.26	1
238	2	90	female	0	0		1	1	0	0	0	0	0	1	0	0	0	0	0	0	0	4700	1.26	1
239	2	89	female	0	0		1	0	1	0	0	0	0	0	1	0	0	0	0	0	0	4700	1.26	1
240	2	92	male	0	0		1	0	1	0	0	0	0	0	0	0	0	0	1	1	0	4700	1.26	1
241	2	87	female	1	0	nasal swab	1	0	0	0	0	0	1	0	1	0	1	0	0	0	0	4700	1.26	1
242	2	88	female	0	0		1	0	0	0	0	0	0	0	0	0	0	0	1	0	0	4700	1.26	1
243	2	80	female	0	0		0	0	0	0	0	0	0	1	0	1	0	0	1	0	1	4700	1.26	1
244	2	86	female	0	0		1	0	1	0	0	0	0	0	0	0	0	0	1	0	0	4700	1.26	1
245	2	71	male	0	0		1	0	0	0	0	0	0	0	0	0	0	1	0	0	0	4700	1.26	1
246	2	87	male	0	0		1	0	0	0	0	0	1	0	0	0	1	1	0	0	0	4700	1.26	1
247	2	97	male	1	0	nasal swab	1	0	0	0	0	0	0	1	0	0	0	0	0	0	0	4700	1.26	1
248	2	91	male	0	0		1	0	0	0	0	0	0	1	0	0	0	0	1	0	1	4700	1.26	1
249	2	72	male	0	0		1	0	0	0	1	0	0	1	1	1	0	0	0	0	0	4700	1.26	1
250	2	82	male	0	0		0	0	1	0	0	0	0	0	0	0	0	0	0	0	0	4700	1.26	1
251	2	80	male	0	0		1	0	0	0	0	0	0	0	0	0	1	1	1	1	0	4700	1.26	1
252	2	87	male	0	0		1	0	0	0	1	0	0	0	1	0	0	0	1	0	0	4700	1.26	1
253	2	90	male	0	0		1	0	1	0	0	0	0	0	1	1	0	0	0	0	0	4700	1.26	1
254	2	76	male	0	0		1	0	0	0	0	0	0	0	1	0	1	1	1	0	0	4700	1.26	1
255	2	97	male	0	0		1	0	0	0	0	0	0	0	0	0	0	0	0	0	0	4700	1.26	1
256	2	61	male	0	0		0	0	0	0	0	0	0	1	0	0	0	1	0	0	0	4700	1.26	1
257	2	88	male	0	0		1	0	0	0	0	0	0	0	0	0	1	1	0	0	0	4700	1.26	1
258	2	88	male	0	0		1	0	0	0	0	0	0	0	1	0	0	0	0	0	0	4700	1.26	1
259	2	76	male	0	0		1	0	0	0	0	0	0	0	1	0	0	1	0	0	0	4700	1.26	1
260	2	86	male	0	0		1	0	0	0	0	0	0	0	0	0	0	0	0	0	0	4700	1.26	1
261	2	70	male	0	0		1	0	0	0	0	0	0	0	1	0	1	1	0	0	0	4700	1.26	1
262	2	84	male	0	0		1	0	0	0	0	0	1	0	1	0	0	0	1	1	1	4700	1.26	1
263	2	66	male	0	0		1	0	0	0	0	0	0	0	0	0	0	0	0	0	0	4700	1.26	1
264	2	86	male	0	0		1	0	1	0	0	0	0	0	0	0	0	0	1	0	0	4700	1.26	1
265	2	85	male	0	0		1	0	0	0	0	0	0	0	1	0	0	0	0	0	0	4700	1.26	1
266	2	64	male	0	0		1	0	0	0	1	0	0	0	1	1	0	0	1	0	1	4700	1.26	1
267	2	79	male	0	0		1	0	0	0	0	0	0	0	1	0	0	0	0	0	0	4700	1.26	1
268	2	91	male	0	0		1	0	0	0	0	0	0	0	1	0	0	0	0	0	0	4700	1.26	1
269	2	71	male	1	0	axillary swab	1	0	1	0	0	0	0	0	1	1	0	0	0	0	1	4700	1.26	1
270	2	64	male	0	0		1	0	0	0	0	0	0	0	0	1	0	0	0	0	1	4700	1.26	1
271	2	74	male	0	0		1	0	0	0	0	0	0	1	1	0	0	0	1	0	0	4700	1.26	1
272	2	73	male	0	0		1	0	0	0	0	1	0	1	1	1	1	0	1	0	1	4700	1.26	1
273	2	84	male	0	0		1	0	0	0	0	0	0	0	0	1	0	0	1	0	0	4700	1.26	1
274	2	89	male	0	0		1	0	1	0	0	0	0	0	0	1	1	0	1	0	1	4700	1.26	1
275	2	95	male	0	0		1	0	1	0	0	0	0	0	1	1	0	0	1	1	1	4700	1.26	1
276	2	89	male	0	0		1	0	0	0	0	0	0	0	1	0	0	0	0	0	0	4700	1.26	1
277	2	70	male	0	0		1	0	1	0	0	0	0	0	1	1	0	0	0	0	1	4700	1.26	1
278	2	87	male	1	0	nasal swab	1	0	0	0	0	0	0	0	0	1	1	0	1	1	1	4700	1.26	1
279	2	65	male	0	0		1	0	0	0	0	0	0	0	1	1	1	0	1	0	1	4700	1.26	1
280	2	77	male	0	0		1	0	0	0	0	0	0	0	1	0	0	0	1	1	0	4700	1.26	1
281	2	77	female	0	0		0	0	0	0	0	0	0	1	0	0	0	0	0	0	0	4700	1.26	1
282	2	83	female	0	0		1	1	0	0	0	0	0	0	0	0	0	0	0	0	0	4700	1.26	1
283	2	85	male	0	0		1	0	0	0	0	0	0	0	0	0	0	0	0	0	0	4700	1.26	1
284	2	90	female	0	0		1	1	0	0	0	0	0	0	1	1	0	0	1	1	0	4700	1.26	1
285	2	88	female	0	0		1	0	1	0	0	0	0	0	1	1	0	0	0	0	0	4700	1.26	1
286	2	86	female	0	0		1	1	0	0	0	0	1	0	0	0	0	0	0	0	0	4700	1.26	1
287	2	86	male	0	0		1	0	0	0	0	0	0	0	1	0	1	1	0	0	0	4700	1.26	1
288	2	85	male	1	0	nasal swab	1	0	0	0	0	0	0	0	1	1	0	0	1	0	0	4700	1.26	1
289	2	94	male	1	0	skin swab	1	0	0	0	0	0	0	0	0	0	0	0	0	0	0	4700	1.26	1
290	2	84	male	0	0		1	0	0	0	0	0	0	0	0	0	1	0	0	0	0	4700	1.26	1
291	2	89	female	0	0		1	0	0	0	0	0	0	1	0	0	0	0	0	0	0	4700	1.26	1
292	2	83	male	0	0		1	1	1	0	0	0	0	1	0	1	1	0	1	0	0	4700	1.26	1
293	2	66	male	0	0		1	0	0	0	0	0	0	0	0	0	1	1	0	0	0	4700	1.26	1
294	2	83	male	0	0		1	1	1	0	0	1	0	0	0	0	1	1	1	0	0	4700	1.26	1
295	2	78	female	1	0	nasal swab	1	1	0	0	0	0	1	0	0	0	0	0	0	0	0	4700	1.26	1
296	2	94	female	0	0		1	0	0	0	0	0	0	1	0	0	0	0	0	0	0	4700	1.26	1
297	2	95	female	0	0		1	0	0	0	0	0	0	1	0	0	1	0	0	0	0	4700	1.26	1
298	2	74	female	0	0		1	0	0	0	0	0	0	0	0	0	0	0	0	0	0	4700	1.26	1
299	2	71	female	0	0		1	0	1	0	0	0	0	0	0	1	1	0	0	0	0	4700	1.26	1
300	2	87	female	0	0		1	1	0	0	0	0	1	0	1	0	0	0	1	0	0	4700	1.26	1
301	2	91	female	0	0		1	0	0	0	0	0	0	0	1	0	1	0	0	0	0	4700	1.26	1
302	2	83	female	0	0		1	0	0	0	0	0	0	0	0	0	0	0	0	0	0	4700	1.26	1
303	2	88	female	0	0		1	0	0	0	0	0	0	0	0	0	1	0	0	0	0	4700	1.26	1
304	2	83	female	0	0		1	0	0	0	0	0	1	0	1	0	0	0	0	0	0	4700	1.26	1
305	2	80	female	0	0		1	1	0	0	0	0	0	0	0	0	0	0	0	0	0	4700	1.26	1
306	2	77	female	0	0		1	0	0	0	0	0	0	0	1	0	0	1	0	0	0	4700	1.26	1
307	2	83	female	0	0		0	0	0	0	0	0	0	1	1	0	0	0	1	0	0	4700	1.26	1
308	2	88	female	0	0		1	0	1	0	1	0	0	0	1	0	0	0	0	0	0	4700	1.26	1
309	2	79	female	0	0		1	1	1	0	0	0	0	0	0	0	1	0	0	0	0	4700	1.26	1
310	2	93	female	0	0		1	0	1	0	0	0	0	1	0	0	0	0	1	0	0	4700	1.26	1
311	2	80	female	1	1	nasal swab	1	0	0	0	0	0	0	0	0	0	0	0	1	0	0	4700	1.26	1
312	2	64	female	0	0		1	0	0	0	0	0	0	0	0	0	0	1	0	0	0	4700	1.26	1
313	2	87	female	1	0	nasal swab	1	0	0	0	0	0	0	0	0	0	1	0	0	0	0	4700	1.26	1
314	2	90	female	0	0		1	0	0	0	0	0	0	0	0	0	0	0	0	0	0	4700	1.26	1
315	2	93	female	0	0		1	0	1	0	0	0	0	0	0	0	0	0	0	0	0	4700	1.26	1
316	2	86	female	0	0		1	0	0	0	0	0	0	0	0	0	1	0	0	0	0	4700	1.26	1
317	2	93	female	0	0		1	0	1	0	0	0	0	1	0	0	0	0	1	0	0	4700	1.26	1
318	2	87	female	0	0		1	1	0	0	0	0	0	0	0	0	0	0	0	0	0	4700	1.26	1
319	2	87	female	0	0		1	0	1	0	0	0	0	1	1	1	0	0	0	0	0	4700	1.26	1
320	2	84	female	0	0		1	0	0	0	0	1	0	1	0	1	0	0	1	0	0	4700	1.26	1
321	2	87	female	0	0		1	0	1	0	0	0	0	0	1	1	0	0	0	0	0	4700	1.26	1
322	2	85	female	0	0		1	0	0	0	0	0	0	0	0	1	0	0	1	1	1	4700	1.26	1
323	2	91	female	0	0		1	0	0	0	0	0	0	0	0	1	0	0	1	0	1	4700	1.26	1
324	2	90	female	0	0		1	0	0	0	0	0	0	0	0	1	0	0	0	0	0	4700	1.26	1
325	2	75	female	0	0		0	0	0	0	0	0	0	0	0	0	0	1	0	0	0	4700	1.26	1
326	2	92	female	0	0		1	0	1	0	0	0	0	0	0	1	0	0	1	0	0	4700	1.26	1
327	2	85	female	0	0		1	0	1	0	1	0	0	0	1	0	0	1	0	0	0	4700	1.26	1
328	2	95	female	0	0		1	0	0	0	0	0	0	1	0	0	0	0	0	0	0	4700	1.26	1
329	2	87	female	1	0	nasal swab	1	0	0	0	0	0	0	1	0	1	0	0	1	1	1	4700	1.26	1
330	2	88	female	1	0	axillary swab	0	0	0	0	0	0	0	1	1	0	1	1	0	0	0	4700	1.26	1
331	2	95	female	1	0	nasal swab	0	0	0	0	0	0	1	0	0	0	0	0	0	0	0	4700	1.26	1
332	2	89	female	1	1	nasal swab	1	0	1	0	0	0	0	0	1	1	0	0	1	0	0	4700	1.26	1
333	2	92	female	0	0		1	1	1	0	0	0	0	0	1	0	0	0	0	0	0	4700	1.26	1
334	2	88	female	0	0		1	0	0	0	0	0	0	0	1	0	0	0	0	0	0	4700	1.26	1
335	2	92	female	0	0		1	0	0	0	0	0	0	0	0	1	0	0	0	0	0	4700	1.26	1
336	2	89	female	0	0		1	1	1	0	0	0	0	0	0	0	0	0	0	0	0	4700	1.26	1
337	2	89	female	0	0		1	0	0	0	0	0	0	0	1	0	0	0	1	0	0	4700	1.26	1
338	2	84	female	0	0		0	0	0	0	0	0	0	0	0	0	0	0	1	0	0	4700	1.26	1
339	2	89	female	0	0		1	0	0	0	0	0	0	1	0	0	0	0	0	0	0	4700	1.26	1
340	2	88	female	0	0		1	0	1	0	0	0	0	0	0	0	0	0	0	0	0	4700	1.26	1
341	2	96	female	1	0	nasal swab	1	0	0	0	0	0	0	1	1	1	0	0	1	0	0	4700	1.26	1
342	2	95	female	0	0		1	1	0	0	0	0	0	0	0	0	0	0	0	0	0	4700	1.26	1
343	2	87	female	0	0		1	0	1	0	0	0	0	0	0	0	0	1	0	0	0	4700	1.26	1
344	2	71	female	0	0		0	0	0	0	0	0	0	1	0	0	0	1	0	0	0	4700	1.26	1
345	2	91	female	0	0		1	0	0	0	0	0	0	0	0	0	0	1	0	0	0	4700	1.26	1
346	2	86	female	1	0	nasal swab	1	0	0	0	0	0	0	0	0	0	0	1	0	0	0	4700	1.26	1
347	2	90	female	0	0		1	0	0	0	0	0	0	0	0	0	0	1	0	0	0	4700	1.26	1
348	2	94	male	0	0		1	0	0	0	0	0	0	0	0	0	1	1	0	0	0	4700	1.26	1
349	2	78	male	0	0		1	0	0	0	0	0	0	0	1	1	0	1	0	0	0	4700	1.26	1
350	2	81	male	0	0		0	0	0	0	0	0	0	0	0	1	0	0	0	0	0	4700	1.26	1
351	2	90	male	0	0		1	0	1	0	0	0	0	0	1	0	0	0	0	0	0	4700	1.26	1
352	2	66	male	0	0		1	0	1	0	0	0	0	1	0	0	0	1	0	0	0	4700	1.26	1
353	2	82	male	0	0		1	0	1	0	0	0	0	1	1	0	0	1	0	0	0	4700	1.26	1
354	2	95	male	0	0		1	0	0	0	0	0	0	0	0	0	1	1	1	1	0	4700	1.26	1
355	2	88	male	0	0		1	0	0	0	0	0	0	1	0	0	0	1	0	0	0	4700	1.26	1
356	2	86	male	0	0		1	0	0	0	0	0	0	0	0	0	0	0	0	0	0	4700	1.26	1
357	2	90	male	0	0		1	0	1	0	0	0	0	0	0	0	0	1	0	0	0	4700	1.26	1
358	2	76	male	0	0		1	0	0	0	0	0	0	0	1	0	0	0	0	0	0	4700	1.26	1
359	2	82	male	0	0		1	0	0	0	0	0	0	1	1	1	1	0	0	0	0	4700	1.26	1
360	2	81	male	0	0		1	0	1	0	0	0	0	0	0	0	0	1	0	0	0	4700	1.26	1
361	2	67	male	0	0		1	0	0	0	0	0	0	0	0	0	0	1	0	0	0	4700	1.26	1
362	2	83	male	0	0		1	0	0	0	0	0	0	0	0	0	1	1	0	0	0	4700	1.26	1
363	2	88	male	1	0	nasal swab	1	0	1	0	0	0	0	0	0	0	0	0	0	0	0	4700	1.26	1
364	2	92	male	0	0		1	0	1	0	1	0	0	0	0	1	1	1	0	0	0	4700	1.26	1
365	2	94	male	0	0		1	0	0	0	0	0	0	0	1	1	0	1	1	0	1	4700	1.26	1
366	2	67	male	1	1	axillary swab	1	0	0	0	1	0	0	0	0	1	0	1	1	1	1	4700	1.26	1
367	2	76	male	1	1	axillary swab	1	0	0	0	0	0	0	1	1	0	0	1	0	0	0	4700	1.26	1
368	2	92	male	0	0		1	0	0	0	0	0	0	0	0	1	0	1	1	0	1	4700	1.26	1
369	3	92	female	0	0		1	0	0	0	0	0	0	1	0	0	0	1	0	0	0	4700	2.14	2
370	3	77	female	0	0		1	0	0	0	0	0	0	1	1	0	0	1	0	0	0	4700	2.14	2
371	3	86	female	0	0		1	0	0	0	0	0	0	0	1	0	0	0	1	0	0	4700	2.14	2
372	3	87	female	0	0		1	0	0	0	0	0	0	1	0	0	0	0	0	0	0	4700	2.14	2
373	3	79	female	0	0		1	0	0	0	0	0	0	0	1	0	0	0	0	0	0	4700	2.14	2
374	3	87	female	1	0	axillary swab	1	0	0	0	0	0	0	0	1	0	0	0	0	0	0	4700	2.14	2
375	3	58	female	0	0		1	0	0	0	0	0	0	0	0	1	0	0	0	0	0	4700	2.14	2
376	3	92	female	0	0		1	0	0	0	0	0	0	0	1	0	0	0	0	0	0	4700	2.14	2
377	3	71	male	1	1	axillary swab	1	0	0	0	0	0	0	0	0	0	0	1	0	0	0	4700	2.14	2
378	3	86	female	0	0		1	0	0	0	0	0	0	0	1	0	1	1	0	0	0	4700	2.14	2
379	3	96	female	0	0		1	0	0	0	0	0	0	0	0	0	1	1	0	0	0	4700	2.14	2
380	3	90	female	0	0		1	0	0	0	0	0	0	0	0	1	0	0	0	0	0	4700	2.14	2
381	3	97	female	1	0	nasal swab	1	0	1	0	1	0	0	0	0	0	0	0	1	0	0	4700	2.14	2
382	3	93	female	0	0		1	0	1	0	0	0	0	0	0	0	0	1	1	0	0	4700	2.14	2
383	3	88	female	0	0		1	0	0	0	0	0	0	1	0	0	0	0	0	0	0	4700	2.14	2
384	3	87	female	0	0		1	0	0	0	0	0	0	1	0	0	0	0	0	0	0	4700	2.14	2
385	3	85	female	0	0		1	0	0	0	0	0	0	0	1	0	0	0	0	0	0	4700	2.14	2
386	3	91	female	0	0		1	1	0	0	1	0	0	0	0	0	0	0	1	0	0	4700	2.14	2
387	3	75	male	0	0		1	0	1	0	0	0	0	0	0	0	0	1	1	0	0	4700	2.14	2
388	3	70	male	1	0	nasal swab	1	0	0	0	0	0	0	0	0	0	0	0	0	0	0	4700	2.14	2
389	3	81	female	1	0	nasal swab	1	1	0	0	0	0	0	0	0	0	1	0	1	0	0	4700	2.14	2
390	3	89	male	0	0		1	0	0	0	0	0	0	1	1	0	0	0	1	0	0	4700	2.14	2
391	3	79	male	0	0		1	0	0	0	0	0	0	0	0	0	0	0	0	0	0	4700	2.14	2
392	3	89	male	0	0		1	1	0	0	1	0	0	0	1	1	0	0	1	0	1	4700	2.14	2
393	3	73	male	0	0		1	0	1	0	0	0	0	0	0	0	0	0	1	0	0	4700	2.14	2
394	3	86	male	1	0	axillary swab	1	0	0	0	1	0	0	0	1	1	0	0	1	0	1	4700	2.14	2
395	3	73	male	1	0	nasal swab	1	1	1	0	0	0	0	0	0	0	1	0	1	0	0	4700	2.14	2
396	3	76	female	0	0		1	1	0	0	0	0	0	0	0	0	0	1	0	0	0	4700	2.14	2
397	3	79	male	0	0		1	1	1	0	0	0	1	0	0	1	1	0	1	0	1	4700	2.14	2
398	3	93	female	0	0		1	0	0	0	0	0	0	0	0	0	0	1	0	0	0	4700	2.14	2
399	3	84	female	0	0		0	0	1	0	0	0	0	0	0	0	0	1	0	0	0	4700	2.14	2
400	3	74	female	0	0		1	0	0	0	0	0	0	0	0	0	0	1	1	0	0	4700	2.14	2
401	3	92	female	0	0		1	1	1	0	0	0	0	0	0	0	0	1	0	0	0	4700	2.14	2
402	3	92	female	0	0		1	0	0	0	0	0	0	0	0	0	0	1	0	0	0	4700	2.14	2
403	3	89	male	1	1	nasal swab	0	0	0	0	0	0	0	1	1	1	0	0	1	0	1	4700	2.14	2
404	3	88	female	0	0		1	0	0	0	0	0	0	0	0	0	0	1	0	0	0	4700	2.14	2
405	3	90	male	1	0	nasal swab, axillary swab	1	0	0	0	0	0	0	0	1	0	0	1	0	0	0	4700	2.14	2
406	3	87	female	0	0		1	0	0	0	0	0	0	0	0	0	1	0	0	0	0	4700	2.14	2
407	3	89	female	0	0		1	0	0	0	0	0	0	0	1	0	0	1	0	0	0	4700	2.14	2
408	3	94	female	0	0		1	0	0	0	0	0	0	1	0	0	0	1	1	0	0	4700	2.14	2
409	3	92	female	0	0		1	0	0	0	0	0	0	1	0	0	0	1	1	0	0	4700	2.14	2
410	3	40	male	0	0		1	0	0	0	0	0	0	0	0	0	0	1	1	1	0	4700	2.14	2
411	3	91	female	0	0		1	0	0	0	0	0	0	0	0	0	0	1	0	0	0	4700	2.14	2
412	3	87	female	0	0		0	0	0	0	0	0	0	1	0	0	0	1	0	0	0	4700	2.14	2
413	3	87	female	0	0		1	0	0	0	0	0	0	1	0	0	0	1	1	0	0	4700	2.14	2
414	3	75	female	0	0		1	0	1	0	0	0	0	0	1	1	0	0	1	0	0	4700	2.14	2
415	3	83	female	0	0		1	0	0	0	0	0	0	0	0	0	0	0	0	0	0	4700	2.14	2
416	3	73	male	0	0		1	0	0	0	0	0	0	0	0	0	0	1	1	0	0	4700	2.14	2
417	3	76	male	0	0		1	0	0	0	0	0	0	0	0	0	0	0	1	0	0	4700	2.14	2
418	3	80	male	0	0		1	0	0	0	0	0	0	1	0	0	0	1	0	0	0	4700	2.14	2
419	3	85	female	1	0	nasal swab	1	0	1	0	0	0	0	1	1	0	0	1	0	0	0	4700	2.14	2
420	3	98	female	0	0		1	0	1	0	0	0	0	0	0	0	0	1	0	0	0	4700	2.14	2
421	3	66	male	0	0		1	0	0	0	0	0	0	0	1	0	0	0	0	0	0	4700	2.14	2
422	3	63	female	0	0		1	0	1	0	0	0	0	0	1	0	0	0	0	0	0	4700	2.14	2
423	3	64	male	1	0	axillary swab	1	0	0	0	0	0	0	1	1	1	0	0	1	0	1	4700	2.14	2
424	3	78	male	0	0		1	0	1	0	0	0	0	0	1	0	0	0	0	0	0	4700	2.14	2
425	3	75	female	0	0		1	1	0	0	0	0	0	0	1	0	1	0	0	0	0	4700	2.14	2
426	3	88	male	0	0		1	0	1	0	0	0	0	0	0	0	0	0	1	0	0	4700	2.14	2
427	3	91	female	0	0		0	0	0	0	0	0	0	0	0	1	0	0	0	0	0	4700	2.14	2
428	3	85	male	0	0		1	0	1	0	0	0	0	0	0	0	1	0	1	0	0	4700	2.14	2
429	3	70	female	0	0		1	0	0	0	0	0	0	0	1	0	0	0	1	0	0	4700	2.14	2
430	3	93	female	0	0		1	0	0	0	0	0	0	0	0	1	0	0	1	0	1	4700	2.14	2
431	3	81	female	1	0	nasal swab	0	0	0	0	0	0	1	0	0	0	0	0	0	0	0	4700	2.14	2
432	3	95	female	1	1	nasal swab	0	0	1	0	0	0	0	1	0	0	0	0	1	0	0	4700	2.14	2
433	3	72	female	0	0		1	0	0	0	0	0	0	0	0	0	0	0	0	0	0	4700	2.14	2
434	3	89	female	1	0	nasal swab	1	0	0	1	0	0	0	0	0	0	0	0	0	0	0	4700	2.14	2
435	3	83	female	1	0	nasal swab	1	1	0	0	0	0	0	0	0	0	1	0	1	0	0	4700	2.14	2
436	3	82	female	0	0		0	0	0	0	0	0	0	0	0	0	0	0	0	0	0	4700	2.14	2
437	3	94	female	0	0		1	0	0	0	0	0	0	1	0	0	0	0	0	0	0	4700	2.14	2
438	3	66	female	0	0		1	0	0	0	0	0	0	0	1	0	0	0	0	0	0	4700	2.14	2
439	3	64	female	0	0		1	1	0	0	0	0	0	0	0	0	1	0	0	0	0	4700	2.14	2
440	3	87	female	0	0		1	0	0	0	1	1	0	0	0	0	0	0	1	0	0	4700	2.14	2
441	3	99	female	1	0	nasal swab, axillary swab	1	0	0	1	0	0	0	0	0	1	0	0	0	0	1	4700	2.14	2
442	3	69	female	0	0		1	0	1	0	0	0	0	0	1	0	0	0	1	0	0	4700	2.14	2
443	3	92	female	0	0		1	0	0	0	0	0	0	0	0	0	0	0	0	0	0	4700	2.14	2
444	3	86	female	0	0		1	0	1	0	0	0	0	0	0	1	0	0	0	0	0	4700	2.14	2
445	3	77	female	1	0	nasal swab	1	0	0	0	0	0	0	0	0	0	0	0	1	0	0	4700	2.14	2
446	3	79	female	1	0	nasal swab	1	1	0	0	0	0	0	0	0	0	0	0	1	1	0	4700	2.14	2
447	3	90	female	0	0		1	0	0	0	0	0	0	0	0	0	0	0	0	0	0	4700	2.14	2
448	3	81	female	0	0		1	0	0	0	0	0	0	0	0	0	0	0	0	0	0	4700	2.14	2
449	3	74	female	0	0		1	0	0	0	0	0	0	0	1	0	0	0	0	0	0	4700	2.14	2
450	3	84	female	1	0	axillary swab, skin swab	1	0	0	0	0	0	0	0	1	1	0	0	0	0	0	4700	2.14	2
451	3	93	female	1	1	nasal swab, axillary swab	1	0	0	0	0	0	0	0	1	0	1	1	1	0	1	4700	2.14	2
452	3	88	female	1	1	nasal swab, axillary swab	1	0	0	0	0	0	0	0	1	1	0	0	1	0	0	4700	2.14	2
453	3	91	female	0	0		0	0	0	0	0	0	0	1	0	0	0	0	0	0	0	4700	2.14	2
454	3	87	female	0	0		1	0	0	0	0	0	0	0	0	1	0	0	1	0	0	4700	2.14	2
455	3	77	female	0	0		1	0	0	0	0	0	0	0	0	0	0	0	1	0	0	4700	2.14	2
456	3	84	female	0	0		1	0	0	0	0	0	0	0	0	0	0	1	0	0	0	4700	2.14	2
457	3	93	female	1	0	nasal swab	1	0	0	0	0	0	0	0	0	0	0	0	1	0	0	4700	2.14	2
458	3	90	female	1	0	nasal swab	1	0	0	0	0	0	0	0	0	1	0	0	1	0	1	4700	2.14	2
459	3	87	female	1	0	nasal swab	1	0	0	0	0	0	0	0	0	1	0	0	1	0	1	4700	2.14	2
460	3	90	female	0	0		1	0	0	0	0	0	0	1	1	1	0	1	1	0	0	4700	2.14	2
461	3	72	female	1	0	nasal swab	1	0	0	0	0	0	0	0	0	0	1	0	0	0	0	4700	2.14	2
462	3	80	female	1	0	axillary swab	1	1	0	0	0	0	0	1	1	0	0	0	0	0	0	4700	2.14	2
463	3	79	male	0	0		1	0	1	0	0	0	0	1	0	1	0	0	1	0	1	4700	2.14	2
464	3	84	male	1	0	nasal swab, axillary swab	1	0	1	0	0	0	0	0	0	1	0	0	1	0	1	4700	2.14	2
465	3	92	male	0	0		1	0	0	0	0	0	0	0	0	0	0	0	0	0	0	4700	2.14	2
466	3	94	male	0	0		1	1	0	0	0	0	1	0	0	1	0	0	1	0	1	4700	2.14	2
467	3	67	male	0	0		1	0	0	0	0	0	0	0	1	0	0	1	0	0	0	4700	2.14	2
468	3	69	male	0	0		0	0	0	0	1	0	0	0	1	0	0	0	0	0	0	4700	2.14	2
469	3	61	male	0	0		0	0	0	0	0	0	0	1	0	0	0	0	0	0	0	4700	2.14	2
470	3	70	male	0	0		1	0	0	0	0	0	0	0	0	0	0	0	0	0	0	4700	2.14	2
471	3	88	male	1	0	axillary swab	1	1	0	0	0	0	0	1	0	0	0	0	0	0	0	4700	2.14	2
472	3	83	male	0	0		1	0	1	0	0	0	0	0	0	0	0	0	0	0	0	4700	2.14	2
473	3	93	male	0	0		1	0	0	0	0	0	0	1	0	0	0	0	0	0	0	4700	2.14	2
474	3	69	male	0	0		1	0	0	0	0	0	0	0	0	0	0	0	1	0	0	4700	2.14	2
475	3	77	male	1	0	axillary swab	1	0	0	0	0	0	0	0	1	0	0	0	0	0	0	4700	2.14	2
476	3	71	female	0	0		1	0	0	0	0	0	0	1	0	1	0	0	0	0	1	4700	2.14	2
477	3	88	male	0	0		1	0	0	0	0	0	0	0	0	0	1	0	0	0	0	4700	2.14	2
478	3	72	female	0	0		1	0	0	0	0	0	0	0	0	0	0	1	0	0	0	4700	2.14	2
479	3	85	female	1	0	nasal swab	1	0	0	0	0	0	0	0	0	0	0	0	0	0	0	4700	2.14	2
480	3	91	female	0	0		0	0	0	0	0	0	0	1	0	0	0	0	0	0	0	4700	2.14	2
481	3	86	female	1	1	nasal swab, axillary swab	1	1	0	0	0	0	1	0	0	0	0	1	0	0	0	4700	2.14	2
482	3	81	female	0	0		1	0	0	0	0	0	0	0	0	0	0	0	0	0	0	4700	2.14	2
483	3	89	female	1	1	nasal swab, axillary swab	1	0	0	0	0	0	0	0	1	0	1	1	0	1	1	4700	2.14	2
484	3	70	female	1	1	nasal swab	1	0	0	0	1	0	0	0	0	0	0	0	1	0	0	4700	2.14	2
485	3	87	female	0	0		1	0	0	0	0	0	0	0	0	0	0	0	0	0	0	4700	2.14	2
486	3	67	female	1	1	nasal swab	1	0	0	0	0	0	0	0	1	0	0	1	0	0	0	4700	2.14	2
487	3	59	male	0	0		1	1	0	0	0	0	0	0	0	0	0	0	1	0	0	4700	2.14	2
488	3	66	male	1	0	axillary swab	0	0	0	0	0	0	0	0	0	1	0	0	0	0	0	4700	2.14	2
489	3	80	male	0	0		1	0	0	0	0	0	0	1	0	0	0	1	0	0	0	4700	2.14	2
490	3	92	female	0	0		1	1	1	0	0	0	0	1	0	0	0	1	1	0	0	4700	2.14	2
491	3	92	female	1	0	nasal swab	1	1	0	0	0	0	0	0	0	0	0	0	1	0	0	4700	2.14	2
492	3	90	female	1	0	nasal swab	1	0	0	0	0	0	0	1	0	0	0	0	0	0	0	4700	2.14	2
493	3	88	female	0	0		1	0	0	0	0	0	0	0	0	0	0	0	0	0	0	4700	2.14	2
494	3	95	female	1	0	nasal swab	1	0	0	0	0	0	0	1	0	0	0	1	0	0	0	4700	2.14	2
495	3	89	male	1	1	nasal swab	1	0	0	0	0	0	0	0	1	0	0	1	0	0	0	4700	2.14	2
496	3	90	male	0	0		1	0	0	0	0	0	0	1	0	0	0	0	1	0	0	4700	2.14	2

## Sheet: Sheet2
	Penicillin	Cefoxitin	Gentamicin	Kanamycin	Tobramycin	Erythromycin	Tetracycline	Sulfamethoxazole-trimethoprim	Chloramphenicol	Quinupristin-dalfopristin	Fusidic acid	Fosfomycin	Mupirocin	Ciprofloxacin	Clindamycin	Minocycline	Rifampicin	Linezolid	Vancomycin	Teicoplanin
Isolate	10 units	30 μg	10 μg	30 μg	10 μg	15 μg	30 μg	25 μg	30 μg	15 μg	10 μg	200 μg	200 μg	5 μg	2 μg	30 μg	5 μg	30 μg	0.125-8 μg/ml	30 μg	sample type	mecA	spa type	ST type	arcC	aroE	glpF	gmk	pta	tpi	yqil	SCCmec type	pvl	tst	sea	seb	sec	sed	see	seg	seh	sei	sej	eta	etb
1	3	1	1	1	1	1	1	1	1	1	1	1	1	3	1	1	1	1	1	1	nasal swab	0	t164	ST2631	4	168	1	8	290	10	8		0	0	0	1	0	0	0	1	1	1	0	0	0
2	3	1	1	1	1	1	1	1	1	1	1	1	1	1	1	1	1	1	1	1	nasal swab	0	t1170	ST398	3	35	19	2	20	26	39		0	0	0	0	0	0	0	0	0	0	0	0	0
3	3	1	1	1	1	1	1	1	1	1	1	3	1	1	1	1	1	1	1	1	nasal swab	0	t034	ST398	3	35	19	2	20	26	39		0	0	0	0	0	0	0	0	0	0	0	0	0
4	3	1	2	3	1	3	1	1	1	1	1	3	1	1	3	1	1	1	1	1	nasal swab	0	t571	ST2768	3	35	19	2	20	296	39		0	0	0	0	0	0	0	0	0	0	0	0	0
5	3	1	1	1	1	3	3	1	1	1	1	1	1	2	1	1	1	1	1	1	nasal swab	0	t442	ST5662	1	4	1	4	12	629	10		0	0	0	0	0	1	0	1	0	1	1	0	0
6	3	1	1	1	1	1	1	1	1	1	1	3	1	1	1	1	1	1	1	1	nasal swab	0	t189	ST4863	3	1	1	8	1	495	1		0	0	0	0	0	0	0	0	0	0	0	0	0
7	3	1	1	1	1	3	1	1	1	1	1	3	3	1	1	1	1	1	1	1	nasal swab	0	t164	ST2631	4	168	1	8	290	10	8		0	0	0	0	0	0	0	1	0	1	0	0	0
8	1	1	1	1	1	1	1	1	1	1	1	2	1	1	1	1	1	1	1	1	nasal swab	0	t701	ST6	12	4	1	4	12	1	3		0	0	0	0	0	0	0	0	0	0	0	0	0
9	3	1	1	1	1	1	1	1	1	1	1	2	1	1	1	1	1	1	1	1	nasal swab	0	t189	ST4863	3	1	1	8	1	495	1		0	0	0	0	0	0	0	0	0	0	0	0	0
10	3	3	1	1	1	1	1	1	3	1	1	2	1	1	1	1	1	1	1	1	axillary swab	1	t011	ST398	3	35	19	2	20	26	39	Ⅴ	0	0	0	0	0	0	0	0	0	0	0	0	0
11	3	1	1	1	1	1	1	1	1	1	1	2	1	2	1	1	1	1	1	1	skin swab	0	t127	ST1	1	1	1	1	1	1	1		0	0	0	0	0	0	0	0	1	0	0	0	0
12	3	3	1	3	1	3	1	1	1	1	1	2	1	3	2	1	1	1	1	1	nasal swab	1	t796	ST7	5	4	1	4	4	6	3	Ⅴ	0	0	0	0	0	0	0	0	0	0	0	0	0
13	3	1	1	1	1	3	1	1	1	1	1	2	1	1	1	1	1	1	1	1	nasal swab	0	t034	ST398	3	35	19	2	20	26	39		0	0	0	0	0	0	0	0	0	0	0	0	0
14	1	1	1	1	1	1	1	1	1	1	1	2	1	1	1	1	1	1	1	1	nasal swab	0	t2186	ST188	3	1	1	8	1	1	1		0	0	0	0	0	0	0	0	0	0	0	0	0
15	1	1	1	1	1	1	1	1	1	1	1	2	1	1	1	1	1	1	1	1	nasal swab	0	t2186	ST188	3	1	1	8	1	1	1		0	0	0	0	0	0	0	0	0	0	0	0	0
16	3	1	1	1	1	3	3	1	1	1	1	2	1	2	1	1	1	1	1	1	axillary swab	0	t442	ST5662	1	4	1	4	12	629	10		0	0	0	0	0	1	0	1	0	1	1	0	0
17	3	1	1	1	1	3	3	1	1	1	1	2	1	2	1	1	1	1	1	1	axillary swab	0	t442	ST5662	1	4	1	4	12	629	10		0	0	0	0	0	1	0	1	0	1	1	0	0
18	3	1	1	1	1	3	1	1	1	1	1	2	3	1	1	1	1	1	1	1	nasal swab	0	t164	ST2631	4	168	1	8	290	10	8		0	0	0	0	0	0	0	1	0	1	0	0	0
19	3	1	1	1	1	3	1	1	1	1	1	2	1	1	1	1	1	1	1	1	nasal swab	0	t189	ST4863	3	1	1	8	1	495	1		0	0	0	0	0	0	0	0	0	0	0	0	0
20	3	1	1	1	1	1	1	1	1	1	1	2	1	2	1	1	1	1	1	1	nasal swab	0	t442	ST5662	1	4	1	4	12	629	10		0	0	0	0	0	1	0	1	0	1	1	0	0
21	3	1	1	1	1	1	1	1	1	1	1	2	1	2	1	1	1	1	1	1	axillary swab	0	t442	ST5662	1	4	1	4	12	629	10		0	0	0	0	0	1	0	1	0	1	1	0	0
22	3	1	1	1	1	3	1	1	1	1	1	2	1	2	1	1	1	1	1	1	axillary swab	0	t442	ST5662	1	4	1	4	12	629	10		0	0	0	0	0	1	0	1	0	1	1	0	0
23	1	3	1	1	1	3	1	1	1	1	1	2	1	3	1	1	1	1	1	1	axillary swab	1	t127	ST1	1	1	1	1	1	1	1	Ⅰ	0	0	1	0	1	0	0	0	1	0	0	0	0
24	3	1	1	1	1	3	1	1	1	1	1	2	1	1	1	1	1	1	1	1	axillary swab	0	t11579	ST15	13	13	1	1	12	11	13		0	0	0	0	0	0	0	0	0	0	0	0	0
25	3	3	1	1	1	3	1	1	1	1	1	2	1	3	1	1	1	1	1	1	axillary swab	1	t127	ST1	1	1	1	1	1	1	1	Ⅰ	0	0	0	0	1	0	0	0	1	0	0	0	0
26	3	1	1	1	1	3	1	1	1	1	1	2	1	1	1	1	1	1	1	1	nasal swab	0	t1685	ST7	5	4	1	4	4	6	3		0	0	0	0	0	0	0	0	0	0	0	0	0
27	3	1	1	1	1	1	1	1	1	1	1	2	1	1	1	1	1	1	1	1	nasal swab	0	t1685	ST7	5	4	1	4	4	6	3		0	0	0	0	0	0	0	0	0	0	0	0	0
28	3	1	1	1	1	1	1	1	1	1	1	2	1	1	1	1	1	1	1	1	axillary swab	0	NT	ST188	3	1	1	8	1	1	1		0	0	0	1	0	0	0	0	0	0	0	0	0
29	3	1	1	1	1	1	1	1	1	1	1	2	1	1	1	1	1	1	1	1	axillary swab	0	t189	ST4863	3	1	1	8	1	495	1		0	0	0	1	0	0	0	0	0	0	0	0	0
30	3	1	1	1	1	1	1	1	1	1	1	2	1	1	1	1	1	1	1	1	axillary swab	0	t701	ST6	12	4	1	4	12	1	3		0	0	1	0	0	0	0	0	0	0	0	0	0
31	3	1	1	1	1	3	1	1	1	1	1	2	3	3	1	1	1	1	1	1	axillary swab	0	t062	ST965	1	4	1	4	119	1	10		0	1	0	0	1	0	0	1	0	1	0	0	0
32	3	1	1	1	1	3	1	1	1	1	1	2	1	1	1	1	1	1	1	1	axillary swab	0	t571	ST2768	3	35	19	2	20	296	39		0	0	0	0	0	0	0	0	0	0	0	0	0
33	3	1	1	1	1	3	1	1	1	1	1	2	1	1	1	1	1	1	1	1	skin swab	0	t571	ST2768	3	35	19	2	20	296	39		0	0	0	0	0	0	0	0	0	0	0	0	0
34	3	1	1	1	1	1	1	1	1	1	1	2	1	1	1	1	1	1	1	1	axillary swab	0	t571	ST2768	3	35	19	2	20	296	39		0	0	0	0	0	0	0	0	0	0	0	0	0
35	3	1	1	1	1	3	1	1	1	1	1	2	1	1	1	1	1	1	1	1	axillary swab	0	t571	ST2768	3	35	19	2	20	296	39		0	0	0	0	0	0	0	0	0	0	0	0	0
36	3	3	2	3	1	1	1	1	2	1	1	2	3	2	1	1	1	1	1	1	axillary swab	1	t163	ST59	19	23	15	2	19	20	15	Ⅰ	0	0	1	0	0	0	0	0	0	0	0	0	0
37	3	3	1	1	1	1	1	1	1	1	1	2	1	2	1	1	1	1	1	1	axillary swab	1	t163	ST59	19	23	15	2	19	20	15	Ⅰ	0	0	1	0	0	0	0	0	0	0	0	0	0
38	3	3	1	3	3	3	1	1	1	1	1	3	3	3	2	1	1	1	1	1	axillary swab	1	t127	ST1	1	1	1	1	1	1	1	Ⅰ	0	0	1	0	1	0	0	0	1	0	0	0	0
39	3	1	1	1	1	1	1	1	1	1	1	2	1	1	1	1	1	1	1	1	nasal swab	0	t701	ST6	12	4	1	4	12	1	3		0	0	1	0	0	0	0	0	0	0	0	0	0
40	3	1	1	1	1	3	1	1	1	1	1	2	1	1	1	1	1	1	1	1	nasal swab	0	t11579	ST15	13	13	1	1	12	11	13		0	0	0	0	0	0	0	0	0	0	0	0	0
41	3	1	1	1	1	1	1	1	1	1	1	2	1	1	1	1	1	1	1	1	nasal swab	0	t4445	ST188	3	1	1	8	1	1	1		0	1	0	0	1	0	0	0	0	0	0	0	0
42	3	1	1	1	1	1	1	1	1	1	1	2	1	1	2	1	1	1	1	1	nasal swab	0	t571	ST2768	3	35	19	2	20	296	39		0	0	0	0	0	0	0	0	0	0	0	0	0
43	3	3	1	1	1	1	1	1	1	1	1	2	1	2	1	1	1	1	1	1	nasal swab	1	t172	ST59	19	23	15	2	19	20	15	Ⅰ	0	0	1	1	0	0	0	0	0	0	0	0	0
44	3	3	1	1	1	1	1	1	1	1	1	2	1	3	1	1	1	1	1	1	nasal swab	1	t163	ST59	19	23	15	2	19	20	15	Ⅰ	0	0	1	1	0	0	0	0	0	0	0	0	0
45	3	1	1	1	1	3	1	1	1	1	1	2	3	3	1	1	1	1	1	1	nasal swab	0	t062	ST965	1	4	1	4	119	1	10		0	1	0	0	1	0	0	1	0	1	0	0	0
46	3	1	1	1	1	3	1	1	1	1	1	2	3	3	1	1	1	1	1	1	nasal swab	0	t062	ST965	1	4	1	4	119	1	10		0	1	0	0	1	0	0	1	0	1	0	0	0
47	3	1	1	1	1	3	1	1	1	1	1	2	3	3	1	1	1	1	1	1	nasal swab	0	t062	ST965	1	4	1	4	119	1	10		0	1	0	0	1	0	0	1	0	1	0	0	0
48	3	1	1	1	1	3	1	1	1	1	1	2	3	3	1	1	1	1	1	1	nasal swab	0	t062	ST965	1	4	1	4	119	1	10		0	1	0	0	1	0	0	1	0	1	0	0	0
49	3	1	1	1	1	3	1	1	1	1	1	2	1	1	1	1	1	1	1	1	nasal swab	0	t571	ST2768	3	35	19	2	20	296	39		0	0	0	0	0	0	0	0	0	0	0	0	0
50	3	3	1	1	1	3	1	1	1	1	1	2	1	1	1	1	1	1	1	1	nasal swab	1	t034	ST398	3	35	19	2	20	26	39	Ⅴ	0	0	0	0	0	0	0	0	0	0	0	0	0
51	3	1	1	1	1	1	1	1	1	1	1	2	1	1	1	1	1	1	1	1	nasal swab	0	t13446	ST188	3	1	1	8	1	1	1		0	0	0	0	0	0	0	0	0	0	0	0	0
52	3	1	1	1	1	1	1	1	1	1	1	2	1	1	1	1	1	1	1	1	nasal swab	0	NT	ST4848	12	4	1	4	559	495	3		0	0	1	0	0	0	0	0	0	0	0	0	0
53	3	1	1	1	1	1	1	1	1	1	1	3	1	1	1	1	1	1	1	1	nasal swab	0	NT	ST4863	3	1	1	8	1	495	1		0	0	0	1	0	0	0	0	0	0	0	0	0
54	3	1	1	1	1	1	1	1	1	1	1	3	1	1	1	1	1	1	1	1	nasal swab	0	t189	ST4863	3	1	1	8	1	495	1		0	0	0	1	0	0	0	0	0	0	0	0	0
55	3	1	1	1	1	1	1	1	1	1	1	2	1	1	1	1	1	1	1	1	nasal swab	0	t2883	ST188	3	1	1	8	1	1	1		0	1	0	0	1	0	0	0	0	0	0	0	0
56	3	3	1	1	1	3	1	1	1	1	3	3	1	1	1	1	1	1	1	1	nasal swab	1	t4549	ST630	12	3	1	1	4	4	3	Ⅴ	0	0	0	0	0	0	0	0	0	0	0	0	0
57	3	1	1	1	1	1	1	1	1	1	1	2	1	1	1	1	1	1	1	1	nasal swab	0	t279	ST15	13	13	1	1	12	11	13		0	0	0	0	0	0	0	0	0	0	0	0	0
58	1	1	1	3	1	3	1	1	1	1	1	2	1	1	3	1	1	1	1	1	nasal swab	0	t437	ST3191	19	23	15	2	19	347	15		0	0	0	1	0	0	0	0	0	0	0	0	0
59	3	3	1	3	3	3	1	1	1	1	1	3	3	3	2	1	1	1	1	1	nasal swab	1	t127	ST1	1	1	1	1	1	1	1	Ⅰ	0	0	1	0	1	0	0	0	1	0	0	0	0
60	3	3	1	1	1	3	1	1	1	1	1	3	1	3	2	1	1	1	1	1	nasal swab	1	t127	ST1	1	1	1	1	1	1	1	Ⅰ	0	0	1	0	1	0	0	0	1	0	0	0	0
61	3	3	1	3	3	3	1	1	3	3	1	2	3	3	2	1	1	1	1	1	nasal swab	1	t127	ST1	1	1	1	1	1	1	1	Ⅰ	0	0	1	0	1	0	0	0	1	0	0	0	0
62	3	3	1	1	1	1	1	1	1	1	1	2	1	1	1	1	1	1	1	1	nasal swab	1	t189	ST4863	3	1	1	8	1	495	1	Ⅱ	0	0	0	1	0	0	0	0	0	0	0	0	0
63	3	1	1	1	1	1	1	1	1	1	1	3	1	1	1	1	1	1	1	1	nasal swab	0	t189	ST4863	3	1	1	8	1	495	1		0	0	0	0	0	0	0	0	1	0	0	0	0
64	3	1	1	1	1	1	1	1	1	1	1	2	1	1	1	1	1	1	1	1	nasal swab	0	t189	ST4863	3	1	1	8	1	495	1		0	0	0	0	0	0	0	0	0	0	0	0	0
65	3	3	1	3	3	1	1	1	1	1	1	2	1	3	2	1	1	1	1	1	nasal swab	1	t127	ST1	1	1	1	1	1	1	1	Ⅰ	0	0	0	0	1	0	0	0	1	0	0	0	0
66	3	1	1	1	1	3	1	1	1	1	1	2	1	1	1	1	1	1	1	1	axillary swab	0	t571	ST2768	3	35	19	2	20	296	39		0	0	0	0	0	0	0	0	0	0	0	0	0
67	3	3	1	2	3	1	1	1	3	1	1	2	3	3	2	1	1	1	1	1	nasal swab	1	t127	ST1	1	1	1	1	1	1	1	Ⅰ	0	0	1	0	1	0	0	0	1	0	0	0	0
68	3	1	1	1	1	3	1	1	1	1	1	2	3	3	1	1	1	1	1	1	nasal swab	0	t062	ST965	1	4	1	4	119	1	10		0	1	0	0	1	0	0	1	0	1	0	0	0
69	3	1	1	1	1	3	1	1	1	1	1	2	1	2	1	1	1	1	1	1	nasal swab	0	t571	ST2768	3	35	19	2	20	296	39		0	0	0	0	0	0	0	0	0	0	0	0	0
70	3	1	1	1	1	3	1	1	1	1	1	2	3	3	1	1	1	1	1	1	nasal swab	0	t062	ST965	1	4	1	4	119	1	10		0	1	0	0	1	0	0	1	0	1	0	0	0
71	3	1	1	1	1	1	1	1	1	1	1	2	1	1	1	1	1	1	1	1	nasal swab	0	t571	ST2768	3	35	19	2	20	296	39		0	0	0	0	0	0	0	0	0	0	0	0	0
72	3	1	1	1	1	3	1	1	1	1	1	2	1	1	1	1	1	1	1	1	axillary swab	0	t084	ST5614	13	13	1	279	12	11	13		0	0	0	0	0	0	0	0	0	0	0	0	0
73	3	1	1	1	1	1	1	1	1	1	1	2	1	1	1	1	1	1	1	1	nasal swab	0	t2360	ST6	12	4	1	4	12	1	3		0	0	1	0	1	0	0	0	0	0	0	0	0
74	3	3	1	1	1	1	1	1	1	1	1	2	1	1	1	1	1	1	1	1	nasal swab	1	t034	ST398	3	35	19	2	20	26	39	Ⅴ	0	0	0	0	0	0	0	0	0	0	0	0	0
75	3	1	1	1	1	1	1	1	1	1	1	2	1	3	1	1	1	1	1	1	nasal swab	0	t442	ST5662	1	4	1	4	12	629	10		0	0	0	0	0	1	0	1	0	1	1	0	0
76	3	3	1	1	1	1	1	1	1	1	1	2	1	2	1	1	1	1	1	1	nasal swab	1	t172	ST59	19	23	15	2	19	20	15	Ⅰ	0	0	1	1	0	0	0	0	0	0	0	0	0
77	3	1	1	1	1	1	1	1	1	1	1	2	1	1	1	1	1	1	1	1	nasal swab	0	NT	ST188	3	1	1	8	1	1	1		0	0	0	1	0	0	0	0	0	0	0	0	0
78	3	1	1	1	1	1	1	1	1	1	1	2	1	3	1	1	1	1	1	1	nasal swab	0	t442	ST5662	1	4	1	4	12	629	10		0	0	0	0	0	1	0	1	0	1	1	0	0
79	3	1	1	3	1	1	1	1	1	1	1	2	1	1	1	1	1	1	1	1	nasal swab	0	t189	ST4863	3	1	1	8	1	495	1		0	0	0	0	0	0	0	0	0	0	0	0	0
80	3	1	1	1	1	1	1	1	1	1	1	2	1	2	1	1	1	1	1	1	nasal swab	0	t164	ST2631	4	168	1	8	290	10	8		0	0	0	0	0	0	0	1	0	1	0	0	0
81	3	1	1	1	1	1	1	1	1	1	1	2	1	1	1	1	1	1	1	1	axillary swab	0	t189	ST4863	3	1	1	8	1	495	1		0	1	0	0	1	0	0	0	0	0	0	0	0
82	3	1	1	1	1	3	1	1	1	1	1	2	3	2	1	1	1	1	1	1	nasal swab	0	t164	ST2631	4	168	1	8	290	10	8		0	0	0	0	0	0	0	1	0	0	0	0	0
83	3	1	1	1	1	1	1	1	1	1	1	2	1	1	1	1	1	1	1	1	axillary swab	0	t189	ST4863	3	1	1	8	1	495	1		0	1	0	0	1	0	0	0	0	0	0	0	0
84	3	3	3	3	3	1	3	1	1	1	3	2	3	3	2	1	1	1	1	1	axillary swab	1	t127	ST1	1	1	1	1	1	1	1	Ⅰ	0	0	0	0	1	0	0	0	1	0	0	0	0
85	3	1	1	1	1	3	1	1	1	1	1	2	1	1	1	1	1	1	1	1	axillary swab	0	t948	ST1	1	1	1	1	1	1	1		0	0	1	0	0	0	0	0	1	0	0	0	0
86	3	1	1	1	1	1	1	1	1	1	1	2	1	1	1	1	1	1	1	1	axillary swab	0	t571	ST2768	3	35	19	2	20	296	39		0	0	0	0	0	0	0	0	0	0	0	0	0
87	3	1	1	1	1	3	1	1	1	1	1	2	1	1	1	1	1	1	1	1	axillary swab	0	t571	ST2768	3	35	19	2	20	296	39		0	0	0	0	0	0	0	0	0	0	0	0	0
88	3	1	1	1	1	3	1	1	1	3	1	2	1	1	1	1	1	1	1	1	axillary swab	0	t571	ST2768	3	35	19	2	20	296	39		0	0	0	0	0	0	0	0	0	0	0	0	0
89	3	1	1	1	1	1	1	1	1	1	1	2	3	1	2	1	1	1	1	1	nasal swab	0	t127	ST1	1	1	1	1	1	1	1		0	0	0	0	1	0	0	0	1	0	0	0	0
90	3	1	1	1	1	1	1	1	1	1	1	2	3	1	1	1	1	1	1	1	nasal swab	0	t127	ST1	1	1	1	1	1	1	1		0	0	1	0	0	0	0	0	1	0	0	0	0
91	3	3	1	1	1	3	1	1	1	1	1	2	1	1	1	1	1	1	1	1	nasal swab	1	t034	ST398	3	35	19	2	20	26	39	Ⅴ	0	0	0	0	0	0	0	0	0	0	0	0	0
92	3	1	1	1	1	1	1	1	1	1	1	2	3	1	1	1	1	1	1	1	nasal swab	0	t127	ST1	1	1	1	1	1	1	1		0	0	1	0	0	0	0	0	1	0	0	0	0
93	3	1	1	1	1	1	1	1	1	1	1	2	3	1	1	1	1	1	1	1	axillary swab	0	t127	ST1	1	1	1	1	1	1	1		0	0	1	0	0	0	0	0	1	0	0	0	0
94	1	1	1	1	1	1	1	1	1	1	1	2	3	1	1	1	1	1	1	1	nasal swab	0	t127	ST1	1	1	1	1	1	1	1		0	0	0	0	1	0	0	0	1	0	0	0	0
95	3	1	1	1	1	1	1	1	1	1	1	2	3	1	1	1	1	1	1	1	axillary swab	0	t127	ST1	1	1	1	1	1	1	1		0	0	1	0	0	0	0	0	1	0	0	0	0
96	1	1	1	1	1	3	1	1	1	1	3	2	1	1	2	1	1	1	1	1	nasal swab	0	t548	ST5	1	4	1	4	12	1	10		0	0	0	0	0	0	0	1	0	1	0	0	0
97	3	1	1	1	1	1	3	1	1	1	1	2	1	3	2	1	1	1	1	1	nasal swab	0	t127	ST1	1	1	1	1	1	1	1		0	0	1	0	1	0	0	0	1	0	0	0	0
98	3	1	1	1	1	1	3	1	1	1	1	2	3	3	2	1	1	1	1	1	axillary swab	0	t127	ST1	1	1	1	1	1	1	1		0	0	1	0	1	0	0	0	1	0	0	0	0
99	3	1	1	1	1	1	3	1	1	1	1	2	1	3	2	1	1	1	1	1	nasal swab	0	t127	ST1	1	1	1	1	1	1	1		0	0	1	0	1	0	0	0	1	0	0	0	0
100	3	1	1	1	1	1	3	1	1	1	1	2	3	3	1	1	1	1	1	1	axillary swab	0	t127	ST1	1	1	1	1	1	1	1		0	0	1	0	1	0	0	0	1	0	0	0	0
101	3	1	1	1	1	1	3	1	1	1	1	2	1	3	1	1	1	1	1	1	nasal swab	0	t127	ST1	1	1	1	1	1	1	1		0	0	1	0	1	0	0	0	1	0	0	0	0
102	3	3	1	1	1	3	3	1	1	1	1	3	1	3	3	2	1	1	1	1	nasal swab	1	t002	ST364	1	4	1	4	12	1	56	Ⅰ	0	1	0	0	1	0	0	1	0	1	0	0	0
103	1	1	1	1	1	1	1	1	1	1	1	2	1	1	1	1	1	1	1	1	nasal swab	0	t571	ST2768	3	35	19	2	20	296	39		0	0	0	0	0	0	0	0	0	0	0	0	0
104	3	3	1	1	1	1	3	1	1	1	1	2	1	1	1	1	1	1	1	1	nasal swab	1	t437	ST3191	19	23	15	2	19	347	15	Ⅰ	0	0	1	1	0	0	0	0	0	0	0	0	0
105	3	1	1	1	1	1	3	1	1	1	1	2	1	1	1	1	1	1	1	1	nasal swab	0	t377	ST630	12	3	1	1	4	4	3		0	0	0	0	0	0	0	0	0	0	0	0	0
106	1	1	1	2	1	2	1	1	1	1	1	2	1	1	1	1	1	1	1	1	nasal swab	0	t4389	ST5926	3	35	19	2	20	653	39		0	0	0	0	0	0	0	0	0	0	0	0	0
107	3	1	1	1	1	3	1	1	1	1	1	2	1	1	2	1	1	1	1	1	nasal swab	0	t6662	ST5	1	4	1	4	12	1	10		0	0	0	0	1	1	0	1	0	1	1	0	0
108	3	3	1	3	3	1	1	1	1	1	1	2	1	3	2	1	1	1	1	1	nasal swab	1	t127	ST1	1	1	1	1	1	1	1	Ⅰ	0	0	1	0	1	0	0	0	1	0	0	0	0
109	3	3	1	1	1	3	3	1	1	1	1	3	1	3	3	2	1	1	1	1	nasal swab	1	t002	ST364	1	4	1	4	12	1	56	Ⅰ	0	0	0	1	0	0	0	1	0	1	0	0	0
110	3	3	1	1	1	1	1	1	1	1	1	2	1	1	1	1	1	1	1	1	nasal swab	1	t034	ST398	3	35	19	2	20	26	39	Ⅴ	0	0	0	0	0	0	0	0	0	0	0	0	0
111	1	1	1	1	1	1	1	1	1	1	1	2	1	1	1	1	1	1	1	1	nasal swab	0	NT	ST15	13	13	1	1	12	11	13		0	0	0	0	0	0	0	0	0	0	0	0	0
112	1	1	1	1	1	1	1	1	1	1	1	2	1	1	1	1	1	1	1	1	nasal swab	0	t1184	ST398	3	35	19	2	20	26	39		0	0	0	0	0	0	0	0	0	0	0	0	0
113	1	1	1	1	1	1	1	1	1	1	1	2	1	1	1	1	1	1	1	1	nasal swab	0	t377	ST630	12	3	1	1	4	4	3		0	0	0	0	0	0	0	0	0	0	0	0	0

## Sheet: Sheet3
	Penicillin	Cefoxitin	Gentamicin	Kanamycin	Tobramycin	Erythromycin	Tetracycline	Sulfamethoxazole-trimethoprim	Chloramphenicol	Quinupristin-dalfopristin	Fusidic acid	Fosfomycin	Mupirocin	Ciprofloxacin	Clindamycin	Minocycline	Rifampicin	Linezolid	Vancomycin	Teicoplanin
Isolate	10 μg	30 μg	10 μg	30 μg	10 μg	15 μg	30 μg	25 μg	30 μg	15 μg	10 μg	200 μg	200 μg	5 μg	2 μg	30 μg	5 μg	30 μg	0.125-8 μg/ml	30 μg	sample type	mecA	spa type	ST type	arcC	aroE	glpF	gmk	pta	tpi	yqil	SCCmec type	pvl	tst	sea	seb	sec	sed	see	seg	seh	sei	sej	eta	etb
114	3	3	1	3	1	3	3	3	1	1	1	3	3	1	1	1	1	1	1	1	axillary swab	1	t127	ST1	1	1	1	1	1	1	1	Ⅰ	0	0	0	0	0	0	0	0	0	0	0	0	0
115	3	1	1	2	3	1	3	1	1	1	1	2	1	3	2	1	1	1	1	1	nasal swab	0	t127	ST1	1	1	1	1	1	1	1		0	0	1	0	1	0	0	0	1	0	0	0	0
116	3	1	1	1	1	1	1	1	1	1	1	2	1	1	1	1	1	1	1	1	nasal swab	0	t078	ST4867	4	1	4	1	5	8	4		0	0	0	1	0	0	0	1	0	1	0	0	0
117	3	1	1	1	1	1	1	1	1	1	1	2	1	1	1	1	1	1	1	1	nasal swab	0	t164	ST2631	4	168	1	8	290	10	8		0	0	0	0	0	0	0	1	0	1	0	0	0
118	3	3	1	1	1	3	1	1	1	1	1	3	3	3	1	1	1	1	1	1	nasal swab	1	t127	ST1	1	1	1	1	1	1	1	Ⅰ	0	0	0	0	0	0	0	1	1	1	0	0	0
119	3	1	1	1	1	3	1	1	1	1	1	2	3	3	1	1	1	1	1	1	nasal swab	0	t062	ST965	1	4	1	4	119	1	10		0	1	0	0	1	0	0	0	0	0	0	0	0
120	3	3	3	3	3	3	1	1	1	1	1	2	1	3	3	1	1	1	1	1	nasal swab	1	t796	ST7	5	4	1	4	4	6	3	Ⅴ	0	0	0	0	0	0	0	0	0	0	0	0	0
121	1	1	1	1	1	3	1	1	1	1	1	2	1	1	1	1	1	1	1	1	nasal swab	0	t1184	ST398	3	35	19	2	20	26	39		0	0	0	0	0	0	0	0	0	0	0	0	0
122	3	3	2	3	3	1	1	1	1	1	1	2	3	2	1	1	1	1	1	1	nasal swab	1	t163	ST59	19	23	15	2	19	20	15	Ⅰ	0	0	1	0	1	0	0	0	0	0	0	0	0

## Sheet: Sheet4
"1"= susceptible
"2"= intermediate
"3"= resistant
